# Supplementary material for: Enhanced Nitrite-Mediated Relaxation of Placental Blood Vessels Exposed to Hypoxia Is Preserved in Pregnancies Complicated by Fetal Growth Restriction
Source: Int J Mol Sci. 2021 Apr 26;22(9):4500. doi: 10.3390/ijms22094500 (PMC8123398; doi:10.3390/ijms22094500)
Supplement: Supplementary file 1 [file ijms-22-04500-s001.zip]

Archive with 1 entries (1 files):
- ijms-1172488-supplementary.pdf
